# Supplementary material for: Interactive knowledge discovery and data mining on genomic expression data with numeric formal concept analysis
Source: BMC Bioinformatics. 2016 Sep 15;17:374. doi: 10.1186/s12859-016-1234-z (PMC5024470; doi:10.1186/s12859-016-1234-z)
Supplement: Additional file 4 — CSV file of GO terms’ information for gene enrichment from WebGeneKFCA. A sample print-out from WebGeneKFCA with the information about the GO terms and their p-values computed as described in http://www.biomedcentral.com/content/supplementary/10.1186/s12859-016-1234-z-S2.pdfAdditional file 2 for the bicluster with intent MalePS, Parental NoDox, Clone 1 NoDox and Clone 3 NoDox from Fig. 4. It can also be obtained on-line at https://webgenekfca.com/webgenekfca/kfcaresultses/9. (CSV 24 kb) [file 12859_2016_1234_MOESM4_ESM.csv]

GO:0051124	synaptic growth at neuromuscular junction	BP	0.0000	11	14	11742211_x_at	11742215_s_at	11746866_a_at	11752199_a_at	11752200_x_at	11738008_s_at	11741216_x_at	11742210_a_at	11751350_a_at	11750384_a_at	11752481_a_at
GO:0031594	neuromuscular junction	CC	0.0000	11	106	11742211_x_at	11742215_s_at	11746866_a_at	11752199_a_at	11752200_x_at	11738008_s_at	11741216_x_at	11742210_a_at	11751350_a_at	11750384_a_at	11752481_a_at
GO:0051402	neuron apoptosis	BP	0.0000	11	90	11742211_x_at	11742215_s_at	11746866_a_at	11752199_a_at	11752200_x_at	11738008_s_at	11741216_x_at	11742210_a_at	11751350_a_at	11750384_a_at	11752481_a_at
GO:0016199	axon midline choice point recognition	BP	0.0000	11	24	11742211_x_at	11742215_s_at	11746866_a_at	11752199_a_at	11752200_x_at	11738008_s_at	11741216_x_at	11742210_a_at	11751350_a_at	11750384_a_at	11752481_a_at
GO:0033130	acetylcholine receptor binding	MF	0.0000	11	24	11742211_x_at	11742215_s_at	11746866_a_at	11752199_a_at	11752200_x_at	11738008_s_at	11741216_x_at	11742210_a_at	11751350_a_at	11750384_a_at	11752481_a_at
GO:0030414	peptidase inhibitor activity	MF	0.0000	13	262	11742211_x_at	11746866_a_at	11752199_a_at	11757287_x_at	11742210_a_at	11751350_a_at	11750384_a_at	11728320_a_at	11742215_s_at	11752200_x_at	11738008_s_at	11741216_x_at	11752481_a_at
GO:0043198	dendritic shaft	CC	0.0000	11	89	11742211_x_at	11742215_s_at	11746866_a_at	11752199_a_at	11752200_x_at	11738008_s_at	11741216_x_at	11742210_a_at	11751350_a_at	11750384_a_at	11752481_a_at
GO:0045931	positive regulation of mitotic cell cycle	BP	0.0000	11	87	11742211_x_at	11742215_s_at	11746866_a_at	11752199_a_at	11752200_x_at	11738008_s_at	11741216_x_at	11742210_a_at	11751350_a_at	11750384_a_at	11752481_a_at
GO:0007626	locomotory behavior	BP	0.0000	11	198	11742211_x_at	11742215_s_at	11746866_a_at	11752199_a_at	11752200_x_at	11738008_s_at	11741216_x_at	11742210_a_at	11751350_a_at	11750384_a_at	11752481_a_at
GO:0031175	neuron projection development	BP	0.0000	11	197	11742211_x_at	11742215_s_at	11746866_a_at	11752199_a_at	11752200_x_at	11738008_s_at	11741216_x_at	11742210_a_at	11751350_a_at	11750384_a_at	11752481_a_at
GO:0040014	regulation of multicellular organism growth	BP	0.0000	11	89	11742211_x_at	11742215_s_at	11746866_a_at	11752199_a_at	11752200_x_at	11738008_s_at	11741216_x_at	11742210_a_at	11751350_a_at	11750384_a_at	11752481_a_at
GO:0016504	peptidase activator activity	MF	0.0000	11	34	11742211_x_at	11742215_s_at	11746866_a_at	11752199_a_at	11752200_x_at	11738008_s_at	11741216_x_at	11742210_a_at	11751350_a_at	11750384_a_at	11752481_a_at
GO:0051563	smooth endoplasmic reticulum calcium ion homeostasis	BP	0.0000	11	17	11742211_x_at	11742215_s_at	11746866_a_at	11752199_a_at	11752200_x_at	11738008_s_at	11741216_x_at	11742210_a_at	11751350_a_at	11750384_a_at	11752481_a_at
GO:0035235	ionotropic glutamate receptor signaling pathway	BP	0.0000	11	41	11742211_x_at	11742215_s_at	11746866_a_at	11752199_a_at	11752200_x_at	11738008_s_at	11741216_x_at	11742210_a_at	11751350_a_at	11750384_a_at	11752481_a_at
GO:0007219	Notch signaling pathway	BP	0.0000	11	196	11742211_x_at	11742215_s_at	11746866_a_at	11752199_a_at	11752200_x_at	11738008_s_at	11741216_x_at	11742210_a_at	11751350_a_at	11750384_a_at	11752481_a_at
GO:0007617	mating behavior	BP	0.0000	11	25	11742211_x_at	11742215_s_at	11746866_a_at	11752199_a_at	11752200_x_at	11738008_s_at	11741216_x_at	11742210_a_at	11751350_a_at	11750384_a_at	11752481_a_at
GO:0050885	neuromuscular process controlling balance	BP	0.0000	11	104	11742211_x_at	11742215_s_at	11746866_a_at	11752199_a_at	11752200_x_at	11738008_s_at	11741216_x_at	11742210_a_at	11751350_a_at	11750384_a_at	11752481_a_at
GO:0016322	neuron remodeling	BP	0.0000	11	28	11742211_x_at	11742215_s_at	11746866_a_at	11752199_a_at	11752200_x_at	11738008_s_at	11741216_x_at	11742210_a_at	11751350_a_at	11750384_a_at	11752481_a_at
GO:0007176	regulation of epidermal growth factor receptor activity	BP	0.0000	11	30	11742211_x_at	11742215_s_at	11746866_a_at	11752199_a_at	11752200_x_at	11738008_s_at	11741216_x_at	11742210_a_at	11751350_a_at	11750384_a_at	11752481_a_at
GO:0008542	visual learning	BP	0.0000	11	98	11742211_x_at	11742215_s_at	11746866_a_at	11752199_a_at	11752200_x_at	11738008_s_at	11741216_x_at	11742210_a_at	11751350_a_at	11750384_a_at	11752481_a_at
GO:0045177	apical part of cell	CC	0.0000	11	192	11742211_x_at	11742215_s_at	11746866_a_at	11752199_a_at	11752200_x_at	11738008_s_at	11741216_x_at	11742210_a_at	11751350_a_at	11750384_a_at	11752481_a_at
GO:0050803	regulation of synapse structure and activity	BP	0.0000	11	24	11742211_x_at	11742215_s_at	11746866_a_at	11752199_a_at	11752200_x_at	11738008_s_at	11741216_x_at	11742210_a_at	11751350_a_at	11750384_a_at	11752481_a_at
GO:0001967	suckling behavior	BP	0.0000	11	24	11742211_x_at	11742215_s_at	11746866_a_at	11752199_a_at	11752200_x_at	11738008_s_at	11741216_x_at	11742210_a_at	11751350_a_at	11750384_a_at	11752481_a_at
GO:0000085	G2 phase of mitotic cell cycle	BP	0.0000	11	25	11742211_x_at	11742215_s_at	11746866_a_at	11752199_a_at	11752200_x_at	11738008_s_at	11741216_x_at	11742210_a_at	11751350_a_at	11750384_a_at	11752481_a_at
GO:0051233	spindle midzone	CC	0.0000	11	28	11742211_x_at	11742215_s_at	11746866_a_at	11752199_a_at	11752200_x_at	11738008_s_at	11741216_x_at	11742210_a_at	11751350_a_at	11750384_a_at	11752481_a_at
GO:0008088	axon cargo transport	BP	0.0000	11	25	11742211_x_at	11742215_s_at	11746866_a_at	11752199_a_at	11752200_x_at	11738008_s_at	11741216_x_at	11742210_a_at	11751350_a_at	11750384_a_at	11752481_a_at
GO:0005905	coated pit	CC	1.1102e-16	11	188	11742211_x_at	11742215_s_at	11746866_a_at	11752199_a_at	11752200_x_at	11738008_s_at	11741216_x_at	11742210_a_at	11751350_a_at	11750384_a_at	11752481_a_at
GO:0016358	dendrite development	BP	1.1102e-16	11	99	11742211_x_at	11742215_s_at	11746866_a_at	11752199_a_at	11752200_x_at	11738008_s_at	11741216_x_at	11742210_a_at	11751350_a_at	11750384_a_at	11752481_a_at
GO:0008344	adult locomotory behavior	BP	1.1102e-16	13	133	11742211_x_at	11746866_a_at	11752199_a_at	11757287_x_at	11742210_a_at	11751350_a_at	11750384_a_at	11728320_a_at	11742215_s_at	11752200_x_at	11738008_s_at	11741216_x_at	11752481_a_at
GO:0035253	ciliary rootlet	CC	1.1102e-16	11	46	11742211_x_at	11742215_s_at	11746866_a_at	11752199_a_at	11752200_x_at	11738008_s_at	11741216_x_at	11742210_a_at	11751350_a_at	11750384_a_at	11752481_a_at
GO:0006378	mRNA polyadenylation	BP	1.1102e-16	11	48	11742211_x_at	11742215_s_at	11746866_a_at	11752199_a_at	11752200_x_at	11738008_s_at	11741216_x_at	11742210_a_at	11751350_a_at	11750384_a_at	11752481_a_at
GO:0048669	collateral sprouting in absence of injury	BP	1.1102e-16	11	13	11742211_x_at	11742215_s_at	11746866_a_at	11752199_a_at	11752200_x_at	11738008_s_at	11741216_x_at	11742210_a_at	11751350_a_at	11750384_a_at	11752481_a_at
GO:0030900	forebrain development	BP	1.1102e-16	11	209	11742211_x_at	11742215_s_at	11746866_a_at	11752199_a_at	11752200_x_at	11738008_s_at	11741216_x_at	11742210_a_at	11751350_a_at	11750384_a_at	11752481_a_at
GO:0019717	synaptosome	CC	1.1102e-16	14	368	11742211_x_at	11746866_a_at	11752199_a_at	11722552_x_at	11722551_s_at	11742210_a_at	11751350_a_at	11750384_a_at	11742215_s_at	11752200_x_at	11738008_s_at	11741216_x_at	11736141_a_at	11752481_a_at
GO:0004867	serine-type endopeptidase inhibitor activity	MF	1.1102e-16	11	207	11742211_x_at	11742215_s_at	11746866_a_at	11752199_a_at	11752200_x_at	11738008_s_at	11741216_x_at	11742210_a_at	11751350_a_at	11750384_a_at	11752481_a_at
GO:0043197	dendritic spine	CC	2.2204e-16	11	227	11742211_x_at	11742215_s_at	11746866_a_at	11752199_a_at	11752200_x_at	11738008_s_at	11741216_x_at	11742210_a_at	11751350_a_at	11750384_a_at	11752481_a_at
GO:0006897	endocytosis	BP	2.2204e-16	14	452	11742211_x_at	11746866_a_at	11752199_a_at	11722552_x_at	11722551_s_at	11742210_a_at	11751350_a_at	11750384_a_at	11742215_s_at	11752200_x_at	11738008_s_at	11741216_x_at	11736141_a_at	11752481_a_at
GO:0006878	cellular copper ion homeostasis	BP	2.2204e-16	11	31	11742211_x_at	11742215_s_at	11746866_a_at	11752199_a_at	11752200_x_at	11738008_s_at	11741216_x_at	11742210_a_at	11751350_a_at	11750384_a_at	11752481_a_at
GO:0030198	extracellular matrix organization	BP	3.3307e-16	11	255	11742211_x_at	11742215_s_at	11746866_a_at	11752199_a_at	11752200_x_at	11738008_s_at	11741216_x_at	11742210_a_at	11751350_a_at	11750384_a_at	11752481_a_at
GO:0006417	regulation of translation	BP	8.8818e-16	11	284	11742211_x_at	11742215_s_at	11746866_a_at	11752199_a_at	11752200_x_at	11738008_s_at	11741216_x_at	11742210_a_at	11751350_a_at	11750384_a_at	11752481_a_at
GO:0007409	axonogenesis	BP	1.4433e-15	11	297	11742211_x_at	11742215_s_at	11746866_a_at	11752199_a_at	11752200_x_at	11738008_s_at	11741216_x_at	11742210_a_at	11751350_a_at	11750384_a_at	11752481_a_at
GO:0043005	neuron projection	CC	2.6645e-15	11	315	11742211_x_at	11742215_s_at	11746866_a_at	11752199_a_at	11752200_x_at	11738008_s_at	11741216_x_at	11742210_a_at	11751350_a_at	11750384_a_at	11752481_a_at
GO:0008201	heparin binding	MF	5.1070e-15	11	333	11742211_x_at	11742215_s_at	11746866_a_at	11752199_a_at	11752200_x_at	11738008_s_at	11741216_x_at	11742210_a_at	11751350_a_at	11750384_a_at	11752481_a_at
GO:0045202	synapse	CC	2.4869e-14	14	916	11742211_x_at	11746866_a_at	11752199_a_at	11722552_x_at	11722551_s_at	11742210_a_at	11751350_a_at	11750384_a_at	11742215_s_at	11752200_x_at	11738008_s_at	11741216_x_at	11736141_a_at	11752481_a_at
GO:0008219	cell death	BP	2.0628e-13	11	466	11742211_x_at	11742215_s_at	11746866_a_at	11752199_a_at	11752200_x_at	11738008_s_at	11741216_x_at	11742210_a_at	11751350_a_at	11750384_a_at	11752481_a_at
GO:0030424	axon	CC	4.8239e-13	11	504	11742211_x_at	11742215_s_at	11746866_a_at	11752199_a_at	11752200_x_at	11738008_s_at	11741216_x_at	11742210_a_at	11751350_a_at	11750384_a_at	11752481_a_at
GO:0006917	induction of apoptosis	BP	5.1440e-12	11	628	11742211_x_at	11742215_s_at	11746866_a_at	11752199_a_at	11752200_x_at	11738008_s_at	11741216_x_at	11742210_a_at	11751350_a_at	11750384_a_at	11752481_a_at
GO:0005102	receptor binding	MF	1.0447e-11	11	671	11742211_x_at	11742215_s_at	11746866_a_at	11752199_a_at	11752200_x_at	11738008_s_at	11741216_x_at	11742210_a_at	11751350_a_at	11750384_a_at	11752481_a_at
GO:0009986	cell surface	CC	1.9226e-10	11	883	11742211_x_at	11742215_s_at	11746866_a_at	11752199_a_at	11752200_x_at	11738008_s_at	11741216_x_at	11742210_a_at	11751350_a_at	11750384_a_at	11752481_a_at
GO:0006915	apoptosis	BP	2.2554e-10	14	1815	11742211_x_at	11746866_a_at	11752199_a_at	11722552_x_at	11722551_s_at	11742210_a_at	11751350_a_at	11750384_a_at	11742215_s_at	11752200_x_at	11738008_s_at	11741216_x_at	11736141_a_at	11752481_a_at
GO:0031410	cytoplasmic vesicle	CC	3.1342e-10	11	925	11742211_x_at	11742215_s_at	11746866_a_at	11752199_a_at	11752200_x_at	11738008_s_at	11741216_x_at	11742210_a_at	11751350_a_at	11750384_a_at	11752481_a_at
GO:0048471	perinuclear region of cytoplasm	CC	2.6264e-9	11	1134	11742211_x_at	11742215_s_at	11746866_a_at	11752199_a_at	11752200_x_at	11738008_s_at	11741216_x_at	11742210_a_at	11751350_a_at	11750384_a_at	11752481_a_at
GO:0042802	identical protein binding	MF	3.6943e-9	11	1172	11742211_x_at	11742215_s_at	11746866_a_at	11752199_a_at	11752200_x_at	11738008_s_at	11741216_x_at	11742210_a_at	11751350_a_at	11750384_a_at	11752481_a_at
GO:0045944	positive regulation of transcription from RNA polymerase II promoter	BP	4.8377e-9	11	1203	11742211_x_at	11742215_s_at	11746866_a_at	11752199_a_at	11752200_x_at	11738008_s_at	11741216_x_at	11742210_a_at	11751350_a_at	11750384_a_at	11752481_a_at
GO:0008233	peptidase activity	MF	1.7832e-8	11	1366	11742211_x_at	11742215_s_at	11746866_a_at	11752199_a_at	11752200_x_at	11738008_s_at	11741216_x_at	11742210_a_at	11751350_a_at	11750384_a_at	11752481_a_at
GO:0007155	cell adhesion	BP	2.0168e-8	12	1744	11742211_x_at	11742215_s_at	11746866_a_at	11752199_a_at	11752200_x_at	11715406_a_at	11738008_s_at	11741216_x_at	11742210_a_at	11751350_a_at	11750384_a_at	11752481_a_at
GO:0006468	protein phosphorylation	BP	2.5245e-8	12	1780	11740168_at	11742211_x_at	11742215_s_at	11746866_a_at	11752199_a_at	11752200_x_at	11738008_s_at	11741216_x_at	11742210_a_at	11751350_a_at	11750384_a_at	11752481_a_at
GO:0005624	membrane fraction	CC	1.2746e-7	11	1659	11742211_x_at	11742215_s_at	11746866_a_at	11752199_a_at	11752200_x_at	11738008_s_at	11741216_x_at	11742210_a_at	11751350_a_at	11750384_a_at	11752481_a_at
GO:0045261	proton-transporting ATP synthase complex	catalytic core F(1)	CC	4.1486e-7	3	17	11720328_a_at	11757727_x_at	11755346_x_at
GO:0042776	mitochondrial ATP synthesis coupled proton transport	BP	0.0000039496	3	35	11720328_a_at	11757727_x_at	11755346_x_at
GO:0005488	binding	MF	0.0000041965	12	2876	11742211_x_at	11742215_s_at	11746866_a_at	11752199_a_at	11752200_x_at	11738008_s_at	11741216_x_at	11742210_a_at	11751350_a_at	11750384_a_at	11750534_x_at	11752481_a_at
GO:0048488	synaptic vesicle endocytosis	BP	0.0000059440	3	40	11722552_x_at	11722551_s_at	11736141_a_at
GO:0046933	hydrogen ion transporting ATP synthase activity	rotational mechanism	MF	0.0000059440	3	40	11720328_a_at	11757727_x_at	11755346_x_at
GO:0006200	ATP catabolic process	BP	0.0000068982	3	42	11720328_a_at	11757727_x_at	11755346_x_at
GO:0004637	phosphoribosylamine-glycine ligase activity	MF	0.0000073968	2	5	11722930_x_at	11722931_a_at
GO:0004644	phosphoribosylglycinamide formyltransferase activity	MF	0.0000073968	2	5	11722930_x_at	11722931_a_at
GO:0004641	phosphoribosylformylglycinamidine cyclo-ligase activity	MF	0.0000073968	2	5	11722930_x_at	11722931_a_at
GO:0022857	transmembrane transporter activity	MF	0.0000074111	3	43	11720328_a_at	11757727_x_at	11755346_x_at
GO:0005753	mitochondrial proton-transporting ATP synthase complex	CC	0.0000085111	3	45	11720328_a_at	11757727_x_at	11755346_x_at
GO:0005794	Golgi apparatus	CC	0.000011516	11	2635	11742211_x_at	11742215_s_at	11746866_a_at	11752199_a_at	11752200_x_at	11738008_s_at	11741216_x_at	11742210_a_at	11751350_a_at	11750384_a_at	11752481_a_at
GO:0005887	integral to plasma membrane	CC	0.000026878	11	2886	11742211_x_at	11742215_s_at	11746866_a_at	11752199_a_at	11752200_x_at	11738008_s_at	11741216_x_at	11742210_a_at	11751350_a_at	11750384_a_at	11752481_a_at
GO:0006189	'de novo' IMP biosynthetic process	BP	0.000040547	2	11	11722930_x_at	11722931_a_at
GO:0008159	positive transcription elongation factor activity	MF	0.000057440	2	13	11747292_x_at	11753812_x_at
GO:0016742	hydroxymethyl-	formyl- and related transferase activity	MF	0.000057440	2	13	11722930_x_at	11722931_a_at
GO:0009113	purine base biosynthetic process	BP	0.000077238	2	15	11722930_x_at	11722931_a_at
GO:0015986	ATP synthesis coupled proton transport	BP	0.00010538	3	104	11720328_a_at	11757727_x_at	11755346_x_at
GO:0010466	negative regulation of peptidase activity	BP	0.00011236	2	18	11728320_a_at	11757287_x_at
GO:0005576	extracellular region	CC	0.00021890	12	4296	11742211_x_at	11742215_s_at	11746866_a_at	11752199_a_at	11752200_x_at	11715406_a_at	11738008_s_at	11741216_x_at	11742210_a_at	11751350_a_at	11750384_a_at	11752481_a_at
GO:0048513	organ development	BP	0.00029635	2	29	11722930_x_at	11722931_a_at
GO:0008144	drug binding	MF	0.00031637	3	151	11720328_a_at	11757727_x_at	11755346_x_at
GO:0015992	proton transport	BP	0.00044728	3	170	11720328_a_at	11757727_x_at	11755346_x_at
GO:0003677	DNA binding	MF	0.00051088	14	6181	11742211_x_at	11746866_a_at	11752199_a_at	11742210_a_at	11751350_a_at	11750384_a_at	11742215_s_at	11747292_x_at	11752200_x_at	11753812_x_at	11738008_s_at	11741216_x_at	11719541_a_at	11752481_a_at
GO:0006754	ATP biosynthetic process	BP	0.00051138	3	178	11720328_a_at	11757727_x_at	11755346_x_at
GO:0006164	purine nucleotide biosynthetic process	BP	0.00062396	2	42	11722930_x_at	11722931_a_at
GO:0009168	purine ribonucleoside monophosphate biosynthetic process	BP	0.00099258	2	53	11722930_x_at	11722931_a_at
GO:0035023	regulation of Rho protein signal transduction	BP	0.0014425	3	255	11722552_x_at	11722551_s_at	11736141_a_at
GO:0005089	Rho guanyl-nucleotide exchange factor activity	MF	0.0014751	3	257	11722552_x_at	11722551_s_at	11736141_a_at
GO:0004869	cysteine-type endopeptidase inhibitor activity	MF	0.0017233	2	70	11728320_a_at	11757287_x_at
GO:0012505	endomembrane system	CC	0.0021213	3	292	11722552_x_at	11722551_s_at	11736141_a_at
GO:0010035	response to inorganic substance	BP	0.0025265	2	85	11722930_x_at	11722931_a_at
GO:0042375	quinone cofactor metabolic process	BP	0.0026106	1	3	11750534_x_at
GO:0002020	protease binding	MF	0.0029510	2	92	11728320_a_at	11757287_x_at
GO:0030027	lamellipodium	CC	0.0030474	3	332	11722552_x_at	11722551_s_at	11736141_a_at
GO:0005829	cytosol	CC	0.0031606	10	4280	11757031_a_at	11722552_x_at	11735688_a_at	11731419_x_at	11719541_a_at	11722551_s_at	11736141_a_at	11754502_x_at	11723117_a_at	11750534_x_at
GO:0004866	endopeptidase inhibitor activity	MF	0.0032733	2	97	11728320_a_at	11757287_x_at
GO:0008624	induction of apoptosis by extracellular signals	BP	0.0032849	3	341	11722552_x_at	11722551_s_at	11736141_a_at
GO:0003960	NADPH:quinone reductase activity	MF	0.0043473	1	5	11750534_x_at
GO:0005737	cytoplasm	CC	0.0043881	21	14242	11742211_x_at	11746866_a_at	11757031_a_at	11752199_a_at	11722931_a_at	11757287_x_at	11717856_a_at	11742210_a_at	11751350_a_at	11723117_a_at	11750384_a_at	11728320_a_at	11742215_s_at	11747292_x_at	11752200_x_at	11722930_x_at	11753812_x_at	11738008_s_at	11741216_x_at	11721797_at	11752481_a_at
GO:0016887	ATPase activity	MF	0.0046754	3	387	11720328_a_at	11757727_x_at	11755346_x_at
GO:0005085	guanyl-nucleotide exchange factor activity	MF	0.0067873	3	443	11722552_x_at	11722551_s_at	11736141_a_at
GO:0043248	proteasome assembly	BP	0.0069468	1	8	11717856_a_at
GO:0005589	collagen type VI	CC	0.0078118	1	9	11715406_a_at
GO:0009058	biosynthetic process	BP	0.0081272	2	155	11722930_x_at	11722931_a_at
GO:0010033	response to organic substance	BP	0.022585	2	266	11722930_x_at	11722931_a_at
GO:0046872	metal ion binding	MF	0.026746	13	8562	11742211_x_at	11746866_a_at	11752199_a_at	11722931_a_at	11742210_a_at	11751350_a_at	11750384_a_at	11742215_s_at	11752200_x_at	11722930_x_at	11738008_s_at	11741216_x_at	11752481_a_at
GO:0007051	spindle organization	BP	0.027506	1	32	11723117_a_at
GO:0005743	mitochondrial inner membrane	CC	0.028052	3	756	11720328_a_at	11757727_x_at	11755346_x_at
GO:0042623	ATPase activity	coupled	MF	0.031736	1	37	11757031_a_at
GO:0000785	chromatin	CC	0.031759	2	320	11747292_x_at	11753812_x_at
GO:0005215	transporter activity	MF	0.035323	3	828	11720328_a_at	11757727_x_at	11755346_x_at
GO:0000775	chromosome	centromeric region	CC	0.035852	2	342	11724505_at	11724506_s_at
GO:0048407	platelet-derived growth factor binding	MF	0.037628	1	44	11715406_a_at
GO:0005761	mitochondrial ribosome	CC	0.040980	1	48	11717459_a_at
GO:0042995	cell projection	CC	0.041473	3	883	11722552_x_at	11722551_s_at	11736141_a_at
GO:0016925	protein sumoylation	BP	0.043486	1	51	11721797_at
GO:0003702	RNA polymerase II transcription factor activity	MF	0.047970	2	402	11747292_x_at	11753812_x_at
GO:0016874	ligase activity	MF	0.055962	3	998	11722930_x_at	11722931_a_at	11731419_x_at
GO:0016020	membrane	CC	0.060228	20	16785	11739305_a_at	11742211_x_at	11746866_a_at	11752199_a_at	11720328_a_at	11722552_x_at	11722551_s_at	11742210_a_at	11751350_a_at	11759611_at	11748878_x_at	11750384_a_at	11742215_s_at	11752200_x_at	11757727_x_at	11755346_x_at	11738008_s_at	11741216_x_at	11736141_a_at	11752481_a_at
GO:0042384	cilium assembly	BP	0.061669	1	73	11723117_a_at
GO:0044267	cellular protein metabolic process	BP	0.061669	1	73	11757031_a_at
GO:0042981	regulation of apoptosis	BP	0.062057	2	465	11728320_a_at	11757287_x_at
GO:0008168	methyltransferase activity	MF	0.066074	2	482	11722930_x_at	11722931_a_at
GO:0070936	protein K48-linked ubiquitination	BP	0.073873	1	88	11731419_x_at
GO:0005815	microtubule organizing center	CC	0.078373	2	532	11757031_a_at	11723117_a_at
GO:0005515	protein binding	MF	0.083287	23	20679	11742211_x_at	11746866_a_at	11757031_a_at	11752199_a_at	11722931_a_at	11722552_x_at	11731419_x_at	11757287_x_at	11717856_a_at	11722551_s_at	11742210_a_at	11751350_a_at	11723117_a_at	11750384_a_at	11728320_a_at	11742215_s_at	11752200_x_at	11722930_x_at	11738008_s_at	11741216_x_at	11736141_a_at	11721797_at	11752481_a_at
GO:0030433	ER-associated protein catabolic process	BP	0.086719	1	104	11731419_x_at
GO:0050661	NADP or NADPH binding	MF	0.090698	1	109	11750534_x_at
GO:0005814	centriole	CC	0.096240	1	116	11723117_a_at
GO:0007067	mitosis	BP	0.10349	2	627	11724505_at	11724506_s_at
GO:0030054	cell junction	CC	0.11610	3	1368	11722552_x_at	11722551_s_at	11736141_a_at
GO:0043687	post-translational protein modification	BP	0.11731	1	143	11731419_x_at
GO:0019787	small conjugating protein ligase activity	MF	0.12499	1	153	11731419_x_at
GO:0051246	regulation of protein metabolic process	BP	0.12652	1	155	11731419_x_at
GO:0000226	microtubule cytoskeleton organization	BP	0.13790	1	170	11723117_a_at
GO:0005730	nucleolus	CC	0.14214	4	2320	11728320_a_at	11739305_a_at	11757287_x_at	11748878_x_at
GO:0006811	ion transport	BP	0.16431	3	1609	11720328_a_at	11757727_x_at	11755346_x_at
GO:0016021	integral to membrane	CC	0.17301	14	12436	11739305_a_at	11742211_x_at	11746866_a_at	11752199_a_at	11742210_a_at	11751350_a_at	11759611_at	11748878_x_at	11750384_a_at	11742215_s_at	11752200_x_at	11738008_s_at	11741216_x_at	11752481_a_at
GO:0051301	cell division	BP	0.17995	2	885	11724505_at	11724506_s_at
GO:0042383	sarcolemma	CC	0.18126	1	229	11715406_a_at
GO:0005524	ATP binding	MF	0.18336	6	4420	11740168_at	11757031_a_at	11722930_x_at	11722931_a_at	11731419_x_at	11719069_s_at
GO:0005739	mitochondrion	CC	0.18637	5	3498	11720328_a_at	11757727_x_at	11755346_x_at	11717459_a_at	11716047_a_at
GO:0005509	calcium ion binding	MF	0.20143	3	1779	11722552_x_at	11722551_s_at	11736141_a_at
GO:0000776	kinetochore	CC	0.20249	1	259	11721797_at
GO:0005882	intermediate filament	CC	0.23467	1	306	11759161_at
GO:0051082	unfolded protein binding	MF	0.26171	1	347	11757031_a_at
GO:0000166	nucleotide binding	MF	0.26360	7	6002	11740168_at	11757031_a_at	11722930_x_at	11722931_a_at	11731419_x_at	11717459_a_at	11719069_s_at
GO:0005813	centrosome	CC	0.31782	1	437	11723117_a_at
GO:0005516	calmodulin binding	MF	0.32379	1	447	11723117_a_at
GO:0006511	ubiquitin-dependent protein catabolic process	BP	0.34256	1	479	11731419_x_at
GO:0006457	protein folding	BP	0.35969	1	509	11757031_a_at
GO:0031012	extracellular matrix	CC	0.37583	1	538	11715406_a_at
GO:0003824	catalytic activity	MF	0.38179	3	2539	11722930_x_at	11722931_a_at	11750534_x_at
GO:0005840	ribosome	CC	0.39051	1	565	11717459_a_at
GO:0007049	cell cycle	BP	0.40390	2	1586	11724505_at	11724506_s_at
GO:0004842	ubiquitin-protein ligase activity	MF	0.41577	1	613	11731419_x_at
GO:0005783	endoplasmic reticulum	CC	0.45487	3	2848	11731419_x_at	11717856_a_at	11719069_s_at
GO:0005874	microtubule	CC	0.47870	1	742	11723117_a_at
GO:0005578	proteinaceous extracellular matrix	CC	0.48511	1	756	11715406_a_at
GO:0005792	microsome	CC	0.49459	1	777	11719069_s_at
GO:0005622	intracellular	CC	0.55906	5	5671	11728320_a_at	11722552_x_at	11757287_x_at	11722551_s_at	11736141_a_at
GO:0030529	ribonucleoprotein complex	CC	0.57070	1	961	11717459_a_at
GO:0005856	cytoskeleton	CC	0.62224	2	2388	11757031_a_at	11723117_a_at
GO:0005634	nucleus	CC	0.65165	12	14612	11728320_a_at	11739305_a_at	11757031_a_at	11747292_x_at	11753812_x_at	11735688_a_at	11757287_x_at	11719541_a_at	11724505_at	11754502_x_at	11724506_s_at	11748878_x_at
GO:0004674	protein serine/threonine kinase activity	MF	0.66907	1	1253	11740168_at
GO:0016740	transferase activity	MF	0.70372	3	4096	11740168_at	11722930_x_at	11722931_a_at
GO:0005886	plasma membrane	CC	0.71582	6	7984	11720328_a_at	11757727_x_at	11722552_x_at	11755346_x_at	11722551_s_at	11736141_a_at
GO:0016491	oxidoreductase activity	MF	0.75142	1	1572	11750534_x_at
GO:0055114	oxidation reduction	BP	0.75585	1	1592	11750534_x_at
GO:0004672	protein kinase activity	MF	0.76258	1	1623	11740168_at
GO:0008152	metabolic process	BP	0.82302	1	1948	11750534_x_at
GO:0006810	transport	BP	0.82427	3	4997	11720328_a_at	11757727_x_at	11755346_x_at
GO:0016301	kinase activity	MF	0.88018	1	2376	11740168_at
GO:0007275	multicellular organismal development	BP	0.90217	1	2597	11740168_at
GO:0003700	sequence-specific DNA binding transcription factor activity	MF	0.91894	1	2801	11719541_a_at
GO:0006355	regulation of transcription	DNA-dependent	BP	0.95650	1	3470	11719541_a_at
GO:0007165	signal transduction	BP	0.98627	1	4684	11740168_at
GO:0008270	zinc ion binding	MF	0.99475	1	5672	11750534_x_at
GO:0006350	transcription	BP	0.99645	1	6068	11719541_a_at
GO:0045449	regulation of transcription	BP	0.99707	1	6260	11719541_a_at
